# Supplementary material for: Construction of a rice glycoside hydrolase phylogenomic database and identification of targets for biofuel research
Source: Front Plant Sci. 2013 Aug 26;4:330. doi: 10.3389/fpls.2013.00330 (PMC3752443; doi:10.3389/fpls.2013.00330)
Supplement: Table S2 — List of tandemly arrayed glycoside hydrolase genes of rice. [file DataSheet2.XLSX]

## Sheet: GH all-tandem dup.txt
Table A2. List of tandemly-arrayed glycoside hydrolase genes of rice
Gene1	Family	Monocot-diverged	Rice-diverged
LOC_Os04g43360	GH1	#N/A	#N/A
LOC_Os04g43380	GH1	Monocot-diverged	Rice-diverged
LOC_Os04g43390	GH1	Monocot-diverged	#N/A
LOC_Os04g43400	GH1	Monocot-diverged	Rice-diverged
LOC_Os04g43410	GH1	#N/A	#N/A
LOC_Os09g33680	GH1	#N/A	#N/A
LOC_Os09g33690	GH1	Monocot-diverged	#N/A
LOC_Os09g33710	GH1	#N/A	#N/A
LOC_Os04g39880	GH1	#N/A	#N/A
LOC_Os04g39900	GH1	#N/A	#N/A
LOC_Os08g39860	GH1	Monocot-diverged	#N/A
LOC_Os08g39870	GH1	Monocot-diverged	#N/A
LOC_Os03g49600	GH1	Monocot-diverged	#N/A
LOC_Os03g49610	GH1	Monocot-diverged	#N/A
LOC_Os09g31410	GH1	Monocot-diverged	Rice-diverged
LOC_Os09g31430	GH1	Monocot-diverged	#N/A
LOC_Os05g30280	GH1	#N/A	#N/A
LOC_Os05g30300	GH1	#N/A	#N/A
LOC_Os03g53790	GH3	Monocot-diverged	#N/A
LOC_Os03g53800	GH3	#N/A	#N/A
LOC_Os10g21100	GH10	Monocot-diverged	Rice-diverged
LOC_Os10g21110	GH10	#N/A	#N/A
LOC_Os02g52700	GH13	#N/A	#N/A
LOC_Os02g52710	GH13	#N/A	#N/A
LOC_Os09g28400	GH13	#N/A	#N/A
LOC_Os09g28420	GH13	#N/A	#N/A
LOC_Os08g36900	GH13	#N/A	#N/A
LOC_Os08g36910	GH13	#N/A	#N/A
LOC_Os06g48160	GH16	#N/A	#N/A
LOC_Os06g48170	GH16	Monocot-diverged	#N/A
LOC_Os06g48180	GH16	#N/A	#N/A
LOC_Os06g48200	GH16	#N/A	#N/A
LOC_Os02g17880	GH16	#N/A	#N/A
LOC_Os02g17900	GH16	#N/A	#N/A
LOC_Os01g71340	GH17	#N/A	#N/A
LOC_Os01g71350	GH17	#N/A	#N/A
LOC_Os01g71380	GH17	#N/A	#N/A
LOC_Os01g71400	GH17	#N/A	#N/A
LOC_Os01g71410	GH17	#N/A	#N/A
LOC_Os01g71650	GH17	#N/A	#N/A
LOC_Os01g71670	GH17	#N/A	#N/A
LOC_Os01g71680	GH17	#N/A	#N/A
LOC_Os01g71690	GH17	Monocot-diverged	#N/A
LOC_Os01g71810	GH17	#N/A	#N/A
LOC_Os01g71820	GH17	#N/A	#N/A
LOC_Os01g71830	GH17	#N/A	#N/A
LOC_Os01g71860	GH17	#N/A	#N/A
LOC_Os11g47500	GH18	Monocot-diverged	Rice-diverged
LOC_Os11g47510	GH18	Monocot-diverged	#N/A
LOC_Os11g47520	GH18	Monocot-diverged	#N/A
LOC_Os11g47530	GH18	Monocot-diverged	Rice-diverged
LOC_Os11g47550	GH18	Monocot-diverged	Rice-diverged
LOC_Os11g47560	GH18	Monocot-diverged	#N/A
LOC_Os11g47570	GH18	Monocot-diverged	#N/A
LOC_Os11g47580	GH18	Monocot-diverged	#N/A
LOC_Os11g47590	GH18	Monocot-diverged	Rice-diverged
LOC_Os11g47600	GH18	Monocot-diverged	Rice-diverged
LOC_Os11g47610	GH18	Monocot-diverged	Rice-diverged
LOC_Os01g64100	GH18	Monocot-diverged	#N/A
LOC_Os01g64110	GH18	#N/A	#N/A
LOC_Os05g33130	GH19	#N/A	#N/A
LOC_Os05g33140	GH19	#N/A	#N/A
LOC_Os05g33150	GH19	Monocot-diverged	Rice-diverged
LOC_Os06g51050	GH19	#N/A	#N/A
LOC_Os06g51060	GH19	#N/A	#N/A
LOC_Os10g39680	GH19	Monocot-diverged	#N/A
LOC_Os10g39700	GH19	#N/A	#N/A
LOC_Os07g10680	GH28	#N/A	#N/A
LOC_Os07g10700	GH28	#N/A	#N/A
LOC_Os07g10730	GH28	Monocot-diverged	Rice-diverged
LOC_Os07g10740	GH28	#N/A	#N/A
LOC_Os06g35300	GH28	#N/A	#N/A
LOC_Os06g35320	GH28	#N/A	#N/A
LOC_Os04g33720	GH32	#N/A	#N/A
LOC_Os04g33740	GH32	#N/A	#N/A
1The tandemly duplicated gene segements listed in cosecutive order here are color coded for easy identification.
