# Supplementary material for: Construction of a rice glycoside hydrolase phylogenomic database and identification of targets for biofuel research
Source: Front Plant Sci. 2013 Aug 26;4:330. doi: 10.3389/fpls.2013.00330 (PMC3752443; doi:10.3389/fpls.2013.00330)
Supplement: Table S3 — List of segmental duplicated glycoside hydrolase genes of rice. [file DataSheet3.XLSX]

## Sheet: GH all-segmendupl.txt
Table A3. List of segmental duplicated glycoside hydrolase genes of rice
LOCUS ID1	Family	Monoct-diverged	Rice-diverged
LOC_Os01g70520	GH1	#N/A	#N/A
LOC_Os05g30350	GH1	#N/A	#N/A
LOC_Os08g39860	GH1	Monoct-diverged	#N/A
LOC_Os09g31430	GH1	Monoct-diverged	#N/A
LOC_Os02g38260	GH5	#N/A	#N/A
LOC_Os04g40510	GH5	#N/A	#N/A
LOC_Os11g02600	GH5	Monoct-diverged	Rice-diverged
LOC_Os12g02520	GH5	Monoct-diverged	#N/A
LOC_Os02g50490	GH9	#N/A	#N/A
LOC_Os06g13830	GH9	Monoct-diverged	Rice-diverged
LOC_Os08g32940	GH9	#N/A	#N/A
LOC_Os09g23084	GH9	#N/A	#N/A
LOC_Os08g36900	GH13	#N/A	#N/A
LOC_Os09g28420	GH13	#N/A	#N/A
LOC_Os03g04770	GH14	#N/A	#N/A
LOC_Os10g32810	GH14	#N/A	#N/A
LOC_Os03g22790	GH14	#N/A	#N/A
LOC_Os07g47120	GH14	#N/A	#N/A
LOC_Os03g01800	GH16	#N/A	#N/A
LOC_Os10g39840	GH16	#N/A	#N/A
LOC_Os04g51520	GH16	Monoct-diverged	#N/A
LOC_Os08g14200	GH16	Monoct-diverged	#N/A
LOC_Os04g51450	GH16	Monoct-diverged	#N/A
LOC_Os08g14210	GH16	Monoct-diverged	#N/A
LOC_Os02g46910	GH16	#N/A	#N/A
LOC_Os10g42670	GH16	Monoct-diverged	#N/A
LOC_Os01g71474	GH17	#N/A	#N/A
LOC_Os05g31140	GH17	#N/A	#N/A
LOC_Os01g64170	GH17	#N/A	#N/A
LOC_Os05g37130	GH17	Monoct-diverged	Rice-diverged
LOC_Os01g64170	GH17	#N/A	#N/A
LOC_Os04g33640	GH17	#N/A	#N/A
LOC_Os01g58730	GH17	#N/A	#N/A
LOC_Os05g41610	GH17	#N/A	#N/A
LOC_Os02g33000	GH17	#N/A	#N/A
LOC_Os04g33640	GH17	#N/A	#N/A
LOC_Os03g57880	GH17	#N/A	#N/A
LOC_Os07g07340	GH17	#N/A	#N/A
LOC_Os02g10660	GH17	#N/A	#N/A
LOC_Os06g40490	GH17	#N/A	#N/A
LOC_Os08g41410	GH17	#N/A	#N/A
LOC_Os09g32550	GH17	#N/A	#N/A
LOC_Os03g04060	GH19	Monoct-diverged	#N/A
LOC_Os10g39680	GH19	Monoct-diverged	#N/A
LOC_Os01g18400	GH19	#N/A	#N/A
LOC_Os05g04690	GH19	#N/A	#N/A
LOC_Os08g41100	GH19	#N/A	#N/A
LOC_Os09g32080	GH19	#N/A	#N/A
LOC_Os01g66700	GH20	#N/A	#N/A
LOC_Os05g34320	GH20	#N/A	#N/A
LOC_Os02g10300	GH28	#N/A	#N/A
LOC_Os06g40890	GH28	#N/A	#N/A
LOC_Os01g45060	GH28	#N/A	#N/A
LOC_Os05g50260	GH28	Monoct-diverged	#N/A
LOC_Os03g59330	GH28	#N/A	#N/A
LOC_Os07g10680	GH28	#N/A	#N/A
LOC_Os02g33110	GH32	#N/A	#N/A
LOC_Os04g33740	GH32	#N/A	#N/A
LOC_Os02g12730	GH35	#N/A	#N/A
LOC_Os06g37560	GH35	Monoct-diverged	#N/A
LOC_Os08g43570	GH35	#N/A	#N/A
LOC_Os09g36810	GH35	#N/A	#N/A
LOC_Os03g59430	GH36	Monoct-diverged	#N/A
LOC_Os07g10840	GH36	#N/A	#N/A
LOC_Os03g20420	GH51	Monoct-diverged	#N/A
LOC_Os07g48750	GH51	Monoct-diverged	Rice-diverged
LOC_Os11g03734	GH51	Monoct-diverged	#N/A
LOC_Os12g03480	GH51	Monoct-diverged	Rice-diverged
LOC_Os11g03730	GH51	#N/A	#N/A
LOC_Os12g03470	GH51	#N/A	#N/A
LOC_Os02g55870	GH79	#N/A	#N/A
LOC_Os06g08090	GH79	#N/A	#N/A
LOC_Os02g34560	GH100	#N/A	#N/A
LOC_Os04g35280	GH100	#N/A	#N/A
LOC_Os02g32730	GH100	#N/A	#N/A
LOC_Os04g33490	GH100	#N/A	#N/A
1The duplicated gene pairs are given in consecutive order and color coded for easy identification.
