# Supplementary material for: Construction of a rice glycoside hydrolase phylogenomic database and identification of targets for biofuel research
Source: Front Plant Sci. 2013 Aug 26;4:330. doi: 10.3389/fpls.2013.00330 (PMC3752443; doi:10.3389/fpls.2013.00330)
Supplement: Table S4 — List of glycoside hydrolase genes up regulated in response to abiotic stresses. [file DataSheet4.XLSX]

## Sheet: Sheet1
Table A4. List of glycoside hydrolase genes up regulated in response to abiotic stresses
LOCUS ID	Family	Heat Stress	Cold Stress	Salt Stress	Dehydration Stress	Genes Up-regulated in Response to Biotic Stress
LOC_Os07g46280	GH1	Up-regulated	#N/A	Up-regulated	Up-regulated	Biotic stress-Up-regulated
LOC_Os07g46280	GH1	Up-regulated	#N/A	Up-regulated	Up-regulated	Biotic stress-Up-regulated
LOC_Os01g59840	GH1	#N/A	Up-regulated	#N/A	#N/A	Biotic stress-Up-regulated
LOC_Os01g22900	GH100	#N/A	Up-regulated	#N/A	Up-regulated	Biotic stress-Up-regulated
LOC_Os11g07440	GH100	#N/A	Up-regulated	#N/A	#N/A	Biotic stress-Up-regulated
LOC_Os09g28420	GH13	Up-regulated	#N/A	#N/A	#N/A	Biotic stress-Up-regulated
LOC_Os10g41550	GH14	Up-regulated	Up-regulated	Up-regulated	Up-regulated	Biotic stress-Up-regulated
LOC_Os10g32810	GH14	#N/A	#N/A	Up-regulated	Up-regulated	Biotic stress-Up-regulated
LOC_Os07g29750	GH16	Up-regulated	#N/A	#N/A	Up-regulated	Biotic stress-Up-regulated
LOC_Os06g48160	GH16	Up-regulated	Up-regulated	#N/A	#N/A	Biotic stress-Up-regulated
LOC_Os06g48160	GH16	#N/A	Up-regulated	#N/A	#N/A	Biotic stress-Up-regulated
LOC_Os10g02770	GH16	Up-regulated	#N/A	#N/A	#N/A	Biotic stress-Up-regulated
LOC_Os07g29750	GH16	Up-regulated	#N/A	#N/A	#N/A	Biotic stress-Up-regulated
LOC_Os07g35510	GH17	Up-regulated	#N/A	Up-regulated	Up-regulated	Biotic stress-Up-regulated
LOC_Os03g45390	GH17	Up-regulated	#N/A	Up-regulated	Up-regulated	Biotic stress-Up-regulated
LOC_Os01g71690	GH17	#N/A	#N/A	Up-regulated	Up-regulated	Biotic stress-Up-regulated
LOC_Os05g41610	GH17	#N/A	#N/A	Up-regulated	Up-regulated	Biotic stress-Up-regulated
LOC_Os01g64170	GH17	#N/A	#N/A	Up-regulated	Up-regulated	Biotic stress-Up-regulated
LOC_Os01g64170	GH17	#N/A	#N/A	Up-regulated	Up-regulated	Biotic stress-Up-regulated
LOC_Os04g33640	GH17	#N/A	Up-regulated	#N/A	Up-regulated	Biotic stress-Up-regulated
LOC_Os04g33640	GH17	#N/A	#N/A	#N/A	Up-regulated	Biotic stress-Up-regulated
LOC_Os02g33000	GH17	#N/A	Up-regulated	#N/A	#N/A	Biotic stress-Up-regulated
LOC_Os01g71350	GH17	Up-regulated	#N/A	#N/A	#N/A	Biotic stress-Up-regulated
LOC_Os05g15770	GH18	Up-regulated	#N/A	Up-regulated	Up-regulated	Biotic stress-Up-regulated
LOC_Os05g15770	GH18	Up-regulated	#N/A	Up-regulated	Up-regulated	Biotic stress-Up-regulated
LOC_Os06g24990	GH18	Up-regulated	#N/A	Up-regulated	Up-regulated	Biotic stress-Up-regulated
LOC_Os01g47070	GH18	Up-regulated	#N/A	#N/A	#N/A	Biotic stress-Up-regulated
LOC_Os06g51060	GH19	Up-regulated	#N/A	Up-regulated	Up-regulated	Biotic stress-Up-regulated
LOC_Os10g39680	GH19	Up-regulated	Up-regulated	#N/A	Up-regulated	Biotic stress-Up-regulated
LOC_Os02g39330	GH19	#N/A	#N/A	#N/A	Up-regulated	Biotic stress-Up-regulated
LOC_Os06g51050	GH19	Up-regulated	#N/A	#N/A	#N/A	Biotic stress-Up-regulated
LOC_Os10g39680	GH19	Up-regulated	#N/A	#N/A	#N/A	Biotic stress-Up-regulated
LOC_Os06g51050	GH19	Up-regulated	#N/A	#N/A	#N/A	Biotic stress-Up-regulated
LOC_Os07g10740	GH28	Up-regulated	#N/A	#N/A	#N/A	Biotic stress-Up-regulated
LOC_Os01g03950	GH31	#N/A	#N/A	#N/A	Up-regulated	Biotic stress-Up-regulated
LOC_Os06g07600	GH36	Up-regulated	#N/A	Up-regulated	Up-regulated	Biotic stress-Up-regulated
LOC_Os08g38710	GH36	#N/A	#N/A	Up-regulated	#N/A	Biotic stress-Up-regulated
LOC_Os10g37660	GH37	#N/A	#N/A	Up-regulated	Up-regulated	Biotic stress-Up-regulated
LOC_Os11g32260	GH38	Up-regulated	#N/A	#N/A	#N/A	Biotic stress-Up-regulated
LOC_Os11g03780	GH51	#N/A	#N/A	Up-regulated	Up-regulated	Biotic stress-Up-regulated
LOC_Os12g38920	GH79	#N/A	#N/A	#N/A	Up-regulated	Biotic stress-Up-regulated
LOC_Os09g21210	GH81	Up-regulated	Up-regulated	#N/A	Up-regulated	Biotic stress-Up-regulated
LOC_Os09g21210	GH81	#N/A	Up-regulated	#N/A	Up-regulated	Biotic stress-Up-regulated
LOC_Os03g21210	GH9	Up-regulated	#N/A	#N/A	#N/A	Biotic stress-Up-regulated
LOC_Os04g43410	GH1	Up-regulated	#N/A	Up-regulated	Up-regulated	#N/A
LOC_Os03g11420	GH1	#N/A	#N/A	Up-regulated	Up-regulated	#N/A
LOC_Os04g43390	GH1	#N/A	#N/A	Up-regulated	Up-regulated	#N/A
LOC_Os06g46940	GH1	#N/A	#N/A	Up-regulated	#N/A	#N/A
LOC_Os09g33690	GH1	#N/A	#N/A	Up-regulated	#N/A	#N/A
LOC_Os11g45710	GH1	Up-regulated	#N/A	#N/A	#N/A	#N/A
LOC_Os04g39814	GH1	Up-regulated	#N/A	#N/A	#N/A	#N/A
LOC_Os09g31430	GH1	Up-regulated	#N/A	#N/A	#N/A	#N/A
LOC_Os04g39840	GH1	Up-regulated	#N/A	#N/A	#N/A	#N/A
LOC_Os08g39860	GH1	Up-regulated	#N/A	#N/A	#N/A	#N/A
LOC_Os05g30250	GH1	Up-regulated	#N/A	#N/A	#N/A	#N/A
LOC_Os01g70520	GH1	Up-regulated	#N/A	#N/A	#N/A	#N/A
LOC_Os01g70520	GH1	Up-regulated	#N/A	#N/A	#N/A	#N/A
LOC_Os01g70520	GH1	Up-regulated	#N/A	#N/A	#N/A	#N/A
LOC_Os01g32364	GH1	Up-regulated	#N/A	#N/A	#N/A	#N/A
LOC_Os03g49600	GH1	Up-regulated	#N/A	#N/A	#N/A	#N/A
LOC_Os09g33710	GH1	Up-regulated	#N/A	#N/A	#N/A	#N/A
LOC_Os05g23350	GH10	#N/A	#N/A	Up-regulated	Up-regulated	#N/A
LOC_Os03g14010	GH10	#N/A	#N/A	#N/A	Up-regulated	#N/A
LOC_Os03g20020	GH100	#N/A	#N/A	Up-regulated	Up-regulated	#N/A
LOC_Os04g33490	GH100	#N/A	#N/A	Up-regulated	Up-regulated	#N/A
LOC_Os04g35280	GH100	#N/A	#N/A	Up-regulated	#N/A	#N/A
LOC_Os06g51084	GH13	#N/A	Up-regulated	Up-regulated	Up-regulated	#N/A
LOC_Os08g36910	GH13	Up-regulated	#N/A	Up-regulated	Up-regulated	#N/A
LOC_Os08g36910	GH13	Up-regulated	#N/A	Up-regulated	Up-regulated	#N/A
LOC_Os06g51084	GH13	#N/A	#N/A	#N/A	Up-regulated	#N/A
LOC_Os06g51084	GH13	#N/A	#N/A	#N/A	Up-regulated	#N/A
LOC_Os05g32710	GH13	#N/A	#N/A	#N/A	Up-regulated	#N/A
LOC_Os01g51754	GH13	Up-regulated	#N/A	#N/A	#N/A	#N/A
LOC_Os03g22790	GH14	Up-regulated	Up-regulated	Up-regulated	Up-regulated	#N/A
LOC_Os03g04770	GH14	Up-regulated	#N/A	Up-regulated	Up-regulated	#N/A
LOC_Os09g39570	GH14	Up-regulated	#N/A	#N/A	#N/A	#N/A
LOC_Os07g35880	GH14	Up-regulated	#N/A	#N/A	#N/A	#N/A
LOC_Os06g48200	GH16	#N/A	Up-regulated	Up-regulated	Up-regulated	#N/A
LOC_Os06g48180	GH16	#N/A	#N/A	Up-regulated	Up-regulated	#N/A
LOC_Os06g48170	GH16	#N/A	#N/A	Up-regulated	Up-regulated	#N/A
LOC_Os08g14200	GH16	#N/A	#N/A	#N/A	Up-regulated	#N/A
LOC_Os04g51460	GH16	#N/A	Up-regulated	#N/A	#N/A	#N/A
LOC_Os11g33270	GH16	Up-regulated	#N/A	#N/A	#N/A	#N/A
LOC_Os08g13920	GH16	Up-regulated	#N/A	#N/A	#N/A	#N/A
LOC_Os03g13570	GH16	Up-regulated	#N/A	#N/A	#N/A	#N/A
LOC_Os03g25790	GH17	Up-regulated	#N/A	Up-regulated	Up-regulated	#N/A
LOC_Os11g47820	GH17	Up-regulated	#N/A	Up-regulated	Up-regulated	#N/A
LOC_Os11g47820	GH17	Up-regulated	#N/A	Up-regulated	Up-regulated	#N/A
LOC_Os03g57880	GH17	Up-regulated	#N/A	Up-regulated	Up-regulated	#N/A
LOC_Os03g57880	GH17	Up-regulated	#N/A	Up-regulated	Up-regulated	#N/A
LOC_Os03g51240	GH17	#N/A	#N/A	Up-regulated	Up-regulated	#N/A
LOC_Os01g71380	GH17	#N/A	#N/A	#N/A	Up-regulated	#N/A
LOC_Os03g46660	GH17	#N/A	#N/A	#N/A	Up-regulated	#N/A
LOC_Os06g04080	GH17	#N/A	#N/A	#N/A	Up-regulated	#N/A
LOC_Os09g36280	GH17	#N/A	#N/A	#N/A	Up-regulated	#N/A
LOC_Os01g71810	GH17	#N/A	#N/A	Up-regulated	#N/A	#N/A
LOC_Os01g71820	GH17	#N/A	#N/A	Up-regulated	#N/A	#N/A
LOC_Os01g71810	GH17	#N/A	#N/A	Up-regulated	#N/A	#N/A
LOC_Os06g34020	GH17	#N/A	#N/A	Up-regulated	#N/A	#N/A
LOC_Os05g31140	GH17	Up-regulated	#N/A	#N/A	#N/A	#N/A
LOC_Os05g31140	GH17	Up-regulated	#N/A	#N/A	#N/A	#N/A
LOC_Os02g53200	GH17	Up-regulated	#N/A	#N/A	#N/A	#N/A
LOC_Os09g09980	GH17	Up-regulated	#N/A	#N/A	#N/A	#N/A
LOC_Os07g32600	GH17	Up-regulated	#N/A	#N/A	#N/A	#N/A
LOC_Os03g14210	GH17	Up-regulated	#N/A	#N/A	#N/A	#N/A
LOC_Os08g40680	GH18	Up-regulated	#N/A	Up-regulated	Up-regulated	#N/A
LOC_Os06g25010	GH18	Up-regulated	#N/A	Up-regulated	Up-regulated	#N/A
LOC_Os11g47600	GH18	#N/A	#N/A	Up-regulated	Up-regulated	#N/A
LOC_Os11g47510	GH18	#N/A	#N/A	Up-regulated	Up-regulated	#N/A
LOC_Os11g47610	GH18	#N/A	#N/A	Up-regulated	Up-regulated	#N/A
LOC_Os10g28120	GH18	#N/A	#N/A	Up-regulated	#N/A	#N/A
LOC_Os01g64100	GH18	#N/A	#N/A	Up-regulated	#N/A	#N/A
LOC_Os08g40690	GH18	#N/A	#N/A	Up-regulated	#N/A	#N/A
LOC_Os05g15880	GH18	#N/A	#N/A	Up-regulated	#N/A	#N/A
LOC_Os01g43220	GH18	#N/A	Up-regulated	#N/A	#N/A	#N/A
LOC_Os10g28080	GH18	Up-regulated	#N/A	#N/A	#N/A	#N/A
LOC_Os01g43220	GH18	Up-regulated	#N/A	#N/A	#N/A	#N/A
LOC_Os01g43220	GH18	Up-regulated	#N/A	#N/A	#N/A	#N/A
LOC_Os07g48160	GH27	Up-regulated	#N/A	Up-regulated	Up-regulated	#N/A
LOC_Os10g35110	GH27	Up-regulated	#N/A	#N/A	#N/A	#N/A
LOC_Os05g46510	GH28	Up-regulated	#N/A	Up-regulated	Up-regulated	#N/A
LOC_Os01g19170	GH28	#N/A	#N/A	Up-regulated	Up-regulated	#N/A
LOC_Os01g19170	GH28	#N/A	#N/A	Up-regulated	Up-regulated	#N/A
LOC_Os05g46510	GH28	#N/A	#N/A	Up-regulated	Up-regulated	#N/A
LOC_Os09g31270	GH28	#N/A	#N/A	Up-regulated	Up-regulated	#N/A
LOC_Os02g10300	GH28	#N/A	#N/A	#N/A	Up-regulated	#N/A
LOC_Os05g50260	GH28	#N/A	#N/A	#N/A	Up-regulated	#N/A
LOC_Os05g50260	GH28	#N/A	#N/A	#N/A	Up-regulated	#N/A
LOC_Os05g50260	GH28	#N/A	#N/A	#N/A	Up-regulated	#N/A
LOC_Os02g54030	GH28	Up-regulated	#N/A	#N/A	#N/A	#N/A
LOC_Os05g20020	GH28	Up-regulated	#N/A	#N/A	#N/A	#N/A
LOC_Os02g54030	GH28	Up-regulated	#N/A	#N/A	#N/A	#N/A
LOC_Os09g34920	GH29	Up-regulated	#N/A	#N/A	#N/A	#N/A
LOC_Os05g37700	GH3	#N/A	#N/A	#N/A	Up-regulated	#N/A
LOC_Os05g37700	GH3	#N/A	#N/A	#N/A	Up-regulated	#N/A
LOC_Os03g53860	GH3	Up-regulated	#N/A	#N/A	#N/A	#N/A
LOC_Os04g54810	GH3	Up-regulated	#N/A	#N/A	#N/A	#N/A
LOC_Os03g53800	GH3	Up-regulated	#N/A	#N/A	#N/A	#N/A
LOC_Os02g01590	GH32	Up-regulated	#N/A	Up-regulated	Up-regulated	#N/A
LOC_Os09g08072	GH32	#N/A	#N/A	#N/A	Up-regulated	#N/A
LOC_Os07g33224	GH33	Up-regulated	#N/A	#N/A	#N/A	#N/A
LOC_Os01g65460	GH35	Up-regulated	#N/A	#N/A	Up-regulated	#N/A
LOC_Os03g06940	GH35	Up-regulated	#N/A	#N/A	#N/A	#N/A
LOC_Os01g65460	GH35	Up-regulated	#N/A	#N/A	#N/A	#N/A
LOC_Os06g37560	GH35	Up-regulated	#N/A	#N/A	#N/A	#N/A
LOC_Os07g10840	GH36	#N/A	#N/A	Up-regulated	Up-regulated	#N/A
LOC_Os01g07530	GH36	#N/A	#N/A	Up-regulated	Up-regulated	#N/A
LOC_Os01g15410	GH36	#N/A	#N/A	#N/A	Up-regulated	#N/A
LOC_Os12g36870	GH36	Up-regulated	#N/A	#N/A	#N/A	#N/A
LOC_Os03g61270	GH5	#N/A	#N/A	Up-regulated	Up-regulated	#N/A
LOC_Os03g61270	GH5	#N/A	#N/A	Up-regulated	Up-regulated	#N/A
LOC_Os10g22520	GH5	#N/A	#N/A	Up-regulated	Up-regulated	#N/A
LOC_Os01g47400	GH5	#N/A	#N/A	#N/A	Up-regulated	#N/A
LOC_Os01g47400	GH5	#N/A	#N/A	#N/A	Up-regulated	#N/A
LOC_Os03g61280	GH5	#N/A	#N/A	#N/A	Up-regulated	#N/A
LOC_Os04g40510	GH5	Up-regulated	#N/A	#N/A	#N/A	#N/A
LOC_Os05g15510	GH5	Up-regulated	#N/A	#N/A	#N/A	#N/A
LOC_Os08g02220	GH9	#N/A	#N/A	#N/A	Up-regulated	#N/A
LOC_Os02g53820	GH9	#N/A	#N/A	Up-regulated	#N/A	#N/A
LOC_Os03g52630	GH9	Up-regulated	#N/A	#N/A	#N/A	#N/A
LOC_Os01g21070	GH9	Up-regulated	#N/A	#N/A	#N/A	#N/A
LOC_Os02g50040	GH9	Up-regulated	#N/A	#N/A	#N/A	#N/A
LOC_Os09g36350	GH9	Up-regulated	#N/A	#N/A	#N/A	#N/A
