# Supplementary material for: Construction of a rice glycoside hydrolase phylogenomic database and identification of targets for biofuel research
Source: Front Plant Sci. 2013 Aug 26;4:330. doi: 10.3389/fpls.2013.00330 (PMC3752443; doi:10.3389/fpls.2013.00330)
Supplement: Table S5 — List of glycoside hydrolase genes up regulated in response to biotic stresses. [file DataSheet5.XLSX]

## Sheet: Sheet1
Table A5. List of glycoside hydrolase genes up regulated in response to biotic stresses
LOCUS ID	GH	Putative Function	Xanthomonas	Magnaporthe	RSV	Striga
LOC_Os12g23170	GH1	Os12bglu38 - beta-glucosidase/beta-mannosidase/exoglucanase homologue, expressed	#N/A	#N/A	#N/A	Up-regulated
LOC_Os07g46280	GH1	Os7bglu26 - beta-mannosidase/glucosidase/exoglucanase, expressed	Up-regulated	#N/A	#N/A	#N/A
LOC_Os01g59840	GH1	Os1bglu3 - beta-glucosidase homologue, similar to G. max isohydroxyurate hydrolase, expressed	Up-regulated	#N/A	#N/A	#N/A
LOC_Os03g49610	GH1	Os3bglu8 - beta-glucosidase, exo-beta-glucansase, high similarity to Os3bglu7, expressed	Up-regulated	#N/A	#N/A	#N/A
LOC_Os04g39880	GH1	Os4bglu12 - beta-glucosidase, exo-beta-glucanase, expressed	Up-regulated	#N/A	#N/A	#N/A
LOC_Os06g21570	GH1	Os6bglu24 - beta-glucosidase homologue, similar to G. max isohydroxyurate hydrolase, expressed	Up-regulated	#N/A	#N/A	#N/A
LOC_Os11g07440	GH100	plant neutral invertase domain containing protein, expressed	Up-regulated	#N/A	#N/A	#N/A
LOC_Os01g22900	GH100	neutral/alkaline invertase, putative, expressed	Up-regulated	#N/A	#N/A	#N/A
LOC_Os06g26234	GH13	1,4-alpha-glucan-branching enzyme, putative, expressed	Up-regulated	#N/A	#N/A	#N/A
LOC_Os08g40930	GH13	Alpha amylase, catalytic domain containing protein, expressed	Up-regulated	#N/A	#N/A	#N/A
LOC_Os09g28420	GH13	alpha-amylase precursor, putative, expressed	#N/A	Up-regulated	#N/A	#N/A
LOC_Os10g32810	GH14	beta-amylase, putative, expressed	#N/A	#N/A	#N/A	Up-regulated
LOC_Os10g41550	GH14	beta-amylase, putative, expressed	Up-regulated	Up-regulated	#N/A	#N/A
LOC_Os04g51520	GH16	glycosyl hydrolases family 16, putative, expressed	#N/A	#N/A	Up-regulated	#N/A
LOC_Os02g17900	GH16	glycosyl hydrolases family 16, putative, expressed	Xoo-induced	#N/A	#N/A	#N/A
LOC_Os10g02770	GH16	glycosyl hydrolases family 16, putative, expressed	Up-regulated	#N/A	#N/A	#N/A
LOC_Os06g48160	GH16	glycosyl hydrolases family 16, putative, expressed	#N/A	Up-regulated	#N/A	#N/A
LOC_Os02g46910	GH16	glycosyl hydrolases family 16, putative, expressed	#N/A	Up-regulated	#N/A	#N/A
LOC_Os07g29750	GH16	glycosyl hydrolases family 16, putative, expressed	#N/A	Up-regulated	#N/A	#N/A
LOC_Os10g42670	GH16	glycosyl hydrolases family 16, putative, expressed	#N/A	Up-regulated	#N/A	#N/A
LOC_Os01g71340	GH17	glycosyl hydrolases family 17, putative, expressed	Up-regulated	Up-regulated	#N/A	Up-regulated
LOC_Os07g13580	GH17	glucan endo-1,3-beta-glucosidase precursor, putative, expressed	#N/A	#N/A	#N/A	Up-regulated
LOC_Os03g12620	GH17	glycosyl hydrolases family 17, putative, expressed	#N/A	#N/A	#N/A	Up-regulated
LOC_Os04g33640	GH17	glycosyl hydrolases family 17, putative, expressed	#N/A	Up-regulated	Up-regulated	#N/A
LOC_Os08g41410	GH17	glucan endo-1,3-beta-glucosidase precursor, putative	Xoo-induced	#N/A	#N/A	#N/A
LOC_Os03g12140	GH17	glucan endo-1,3-beta-glucosidase precursor, putative, expressed	Xoo-induced	#N/A	#N/A	#N/A
LOC_Os07g35520	GH17	glucan endo-1,3-beta-glucosidase precursor, putative, expressed	Xoo-induced	#N/A	#N/A	#N/A
LOC_Os01g71350	GH17	glycosyl hydrolases family 17, putative, expressed	Up-regulated	Up-regulated	#N/A	#N/A
LOC_Os01g71690	GH17	recA protein, expressed	Up-regulated	#N/A	#N/A	#N/A
LOC_Os01g51570	GH17	glycosyl hydrolases family 17, putative, expressed	Up-regulated	#N/A	#N/A	#N/A
LOC_Os02g04670	GH17	glucan endo-1,3-beta-glucosidase precursor, putative, expressed	Up-regulated	#N/A	#N/A	#N/A
LOC_Os03g45390	GH17	glucan endo-1,3-beta-glucosidase precursor, putative, expressed	Up-regulated	#N/A	#N/A	#N/A
LOC_Os01g53750	GH17	glucan endo-1,3-beta-glucosidase precursor, putative, expressed	Up-regulated	#N/A	#N/A	#N/A
LOC_Os07g35510	GH17	glucan endo-1,3-beta-glucosidase precursor, putative, expressed	Up-regulated	#N/A	#N/A	#N/A
LOC_Os05g37130	GH17	glycosyl hydrolases family 17, putative, expressed	Up-regulated	#N/A	#N/A	#N/A
LOC_Os01g64170	GH17	glycosyl hydrolases family 17, putative, expressed	Up-regulated	#N/A	#N/A	#N/A
LOC_Os05g41610	GH17	glycosyl hydrolases family 17, putative, expressed	#N/A	Up-regulated	#N/A	#N/A
LOC_Os02g33000	GH17	glycosyl hydrolases family 17, putative, expressed	#N/A	Up-regulated	#N/A	#N/A
LOC_Os01g64110	GH18	glycosyl hydrolase, putative, expressed	Up-regulated	#N/A	#N/A	Up-regulated
LOC_Os11g47500	GH18	glycosyl hydrolase, putative, expressed	#N/A	#N/A	#N/A	Up-regulated
LOC_Os01g47070	GH18	glycosyl hydrolase, putative, expressed	#N/A	#N/A	#N/A	Up-regulated
LOC_Os01g49320	GH18	glycosyl hydrolase, putative, expressed	#N/A	#N/A	Up-regulated	#N/A
LOC_Os10g28050	GH18	chitinase 2, putative, expressed	Up-regulated	Up-regulated	#N/A	#N/A
LOC_Os01g19750	GH18	glycosyl hydrolase, putative, expressed	Up-regulated	#N/A	#N/A	#N/A
LOC_Os05g15770	GH18	glycosyl hydrolase, putative, expressed	Up-regulated	#N/A	#N/A	#N/A
LOC_Os06g24990	GH18	xylanase inhibitor protein 1 precursor, putative, expressed	Up-regulated	#N/A	#N/A	#N/A
LOC_Os11g47530	GH18	glycosyl hydrolase, putative, expressed	#N/A	Up-regulated	#N/A	#N/A
LOC_Os06g51060	GH19	CHIT8 - Chitinase family protein precursor, expressed	#N/A	Up-regulated	#N/A	Up-regulated
LOC_Os06g51050	GH19	CHIT7 - Chitinase family protein precursor, expressed	#N/A	#N/A	#N/A	Up-regulated
LOC_Os03g04060	GH19	CHIT16 - Chitinase family protein precursor, expressed	#N/A	#N/A	#N/A	Up-regulated
LOC_Os04g41680	GH19	CHIT3 - Chitinase family protein precursor, expressed	#N/A	#N/A	#N/A	Up-regulated
LOC_Os10g39680	GH19	CHIT14 - Chitinase family protein precursor, expressed	Up-regulated	Up-regulated	#N/A	#N/A
LOC_Os02g39330	GH19	CHIT1 - Chitinase family protein precursor, expressed	Up-regulated	Up-regulated	#N/A	#N/A
LOC_Os01g72340	GH2	beta-galactosidase, putative, expressed	Up-regulated	#N/A	#N/A	#N/A
LOC_Os07g38790	GH20	beta-hexosaminidase precursor, putative, expressed	#N/A	#N/A	Up-regulated	#N/A
LOC_Os03g11980	GH20	beta-hexosaminidase precursor, putative, expressed	Up-regulated	#N/A	#N/A	#N/A
LOC_Os05g32410	GH20	conserved hypothetical protein	Up-regulated	#N/A	#N/A	#N/A
LOC_Os07g10740	GH28	polygalacturonase, putative	#N/A	#N/A	#N/A	Up-regulated
LOC_Os01g33300	GH28	polygalacturonase, putative, expressed	#N/A	#N/A	Up-regulated	#N/A
LOC_Os01g43160	GH28	polygalacturonase, putative, expressed	#N/A	#N/A	Up-regulated	#N/A
LOC_Os05g46520	GH28	polygalacturonase, putative, expressed	Up-regulated	#N/A	#N/A	#N/A
LOC_Os07g14160	GH28	polygalacturonase, putative, expressed	Up-regulated	#N/A	#N/A	#N/A
LOC_Os01g03950	GH31	glycosyl hydrolase, family 31, putative, expressed	Up-regulated	#N/A	#N/A	#N/A
LOC_Os07g23880	GH31	glycosyl hydrolase, family 31, putative, expressed	Up-regulated	#N/A	#N/A	#N/A
LOC_Os04g56930	GH32	glycosyl hydrolases, putative, expressed	#N/A	#N/A	#N/A	Up-regulated
LOC_Os07g33220	GH33	BNR/Asp-box repeat family protein, putative, expressed	Up-regulated	#N/A	#N/A	#N/A
LOC_Os01g39830	GH35	beta-galactosidase, putative, expressed	Up-regulated	#N/A	#N/A	#N/A
LOC_Os10g33070	GH36	conserved hypothetical protein	Xoo-induced	#N/A	#N/A	#N/A
LOC_Os08g38710	GH36	uncharacterized glycosyltransferase, putative, expressed	Up-regulated	#N/A	#N/A	#N/A
LOC_Os06g07600	GH36	uncharacterized glycosyltransferase, putative, expressed	Up-regulated	#N/A	#N/A	#N/A
LOC_Os10g37660	GH37	trehalase precursor, putative, expressed	#N/A	Up-regulated	#N/A	#N/A
LOC_Os06g13650	GH38	alpha-mannosidase 2, putative, expressed	Up-regulated	#N/A	#N/A	#N/A
LOC_Os11g32260	GH38	lysosomal alpha-mannosidase precursor, putative, expressed	Up-regulated	#N/A	#N/A	#N/A
LOC_Os01g54300	GH5	OsMan02 - Endo-Beta-Mannanase	#N/A	#N/A	Up-regulated	#N/A
LOC_Os11g03730	GH51	alpha-N-arabinofuranosidase A, putative, expressed	Up-regulated	#N/A	#N/A	#N/A
LOC_Os11g03780	GH51	alpha-N-arabinofuranosidase, putative, expressed	Up-regulated	#N/A	#N/A	#N/A
LOC_Os07g46790	GH77	4-alpha-glucanotransferase, putative, expressed	Up-regulated	#N/A	#N/A	#N/A
LOC_Os06g08090	GH79	heparanase-like protein precursor, putative, expressed	Up-regulated	#N/A	#N/A	#N/A
LOC_Os12g38920	GH79	heparanase-like protein precursor, putative, expressed	Up-regulated	#N/A	#N/A	#N/A
LOC_Os09g21210	GH81	beta-glucan-binding protein 4, putative, expressed	#N/A	Up-regulated	#N/A	#N/A
LOC_Os02g50490	GH9	endoglucanase, putative, expressed	#N/A	Up-regulated	Up-regulated	#N/A
LOC_Os04g36610	GH9	endoglucanase, putative	Xoo-induced	#N/A	#N/A	#N/A
LOC_Os05g03840	GH9	endoglucanase, putative	Xoo-induced	#N/A	#N/A	#N/A
LOC_Os03g21210	GH9	endoglucanase, putative, expressed	Up-regulated	#N/A	#N/A	#N/A
